# Supplementary material for: Unraveling the regulative development and molecular mechanisms of identical sea urchin twins
Source: Nat Commun. 2025 Sep 5;16:8005. doi: 10.1038/s41467-025-63111-z (PMC12413439; doi:10.1038/s41467-025-63111-z)
Supplement: Supplementary file 7 — Source Data [file 41467_2025_63111_MOESM7_ESM.xlsx]

## Sheet: Figure 2a
Figure 2a
		Batch 1	Batch 2	Batch 3	Batch 4	Mean ± SEM
	control	118.625	82.2857	71.2	145.429	104.4 ± 7.41 SEM
	half x2	122	78.75	62	152	103.7 ± 7.30 SEM

## Sheet: Figure 2b
Figure 2b
		Batch 1	Batch 2	Batch 3	Batch 4	Mean ± SEM
	control	476.3	346.2	297.8	483.375	400.92 ± 14.54 SEM
	half x2	414.25	341.778	206	490.5	363.13 ± 19.44 SEM

## Sheet: Figure 2k
Figure 2K
		Batch 1	Batch 2	Batch 3	Mean ± SEM
	control	-	20.9267	23.0956	22.01 ± 0.41 SEM
	half cup	-	31.2701	34.0975	32.68 ± 0.84 SEM
	half sphere	26.1347	27.6161	28.5915	27.45 ± 0.50 SEM
	half Bl	23.0031	24.3493	-	23.68 ± 0.40 SEM

## Sheet: Figure 2l, m
Figure 2l, m
			Number of sphere shape embryos	Total number of embryos
	DMSO	Batch 1	11	13
		Batch 2	21	22
		Sum	32	35
		Ratio	0.914286
			Number of sphere shape embryos	Total number of embryos
	Cytochalasin D	Batch 1	0	25
		Batch 2	0	26
		Sum	0	51
		Ratio	0

## Sheet: Figure 2n, o
Figure 2n, o
		DMSO treatment				Blebbistatin treatment
		Number of sphere shape embryos	Total number of embryos	Percentage of sphere shape embryos		Number of sphere shape embryos	Total number of embryos	Percentage of sphere shape embryos
	Batch 1	93	93	1		4	40	0.1
	Batch 2	23	26	0.884615		0	52	0
	Batch 3	58	59	0.983051		6	65	0.0923077
	Sum	174	178			10	157
	Mean			0.955889				0.0641026

## Sheet: Figure 2t, u
Figure 2t, u
		glycerol injection				tspn-MO injection
		Number of sphere shape embryos	Total number of embryos	Percentage of sphere shape embryos		Number of sphere shape embryos	Total number of embryos	Percentage of sphere shape embryos
	Batch 1	52	55	0.945455		4	65	0.0615385
	Batch 2	50	55	0.909091		14	74	0.189189
	Batch 3	49	81	0.604938		0	80	0
	Sum	151	191
	Mean			0.819828				0.0835759

## Sheet: Figure 3h
Figure 3h
	Please see Figure S6d

## Sheet: Figure 3i
		Number of embyos labeled anterior pole	total number of embryos
	Batch 1	5	5
	Batch 2	3	3
	Batch 3	3	5
	Batch 4	3	4
	Batch 5	5	9
	Batch 6	3	4
	Sum	22	30
	Sum of anterior pole labedled embryos/ sum of total number of embryos		0.733333

## Sheet: Figure 3m, n
Figure 3m, n
		foxQ2 expressed at opposite side to foxA expressed side	foxQ2 expressed at close to foxA expressed site	Total number of embryos
	Number of embryos	9	7	16
	Ratio	0.5625	0.4375

## Sheet: Figure S3
Figure S3
		Batch 1	Batch 2	Mean ± SEM
	8 hpf control	28.4575	29.6517	29.05 ± 0.47 SEM
	10 hpf control	27.3938	27.8138	27.6 ± 0.43 SEM
	14 hpf control	26.855	26.9563	26.91 ± 0.38 SEM
	half cup	31.2701	34.0975	32.68 ± 0.84 SEM

[truncated: 6 more sheets: Figure S4a, Figure S4b, Figure S6d, Figure S7d, Figure S8, Figure S10g]
